# Supplementary material for: Modulation of Spheroid Forming Capacity and TRAIL Sensitivity by KLF4 and Nanog in Gastric Cancer Cells
Source: Curr Issues Mol Biol. 2022 Dec 30;45(1):233–48. doi: 10.3390/cimb45010018 (PMC9857986; doi:10.3390/cimb45010018)
Supplement: Supplementary file 1 [file cimb-45-00018-s001.zip]

Archive with 1 entries (1 files):
- cimb-2040320-supplementary.pdf
